# Supplementary material for: Screening of Mpro Protease (SARS-CoV-2) Covalent Inhibitors from an Anthocyanin-Rich Blueberry Extract Using an HRMS-Based Analytical Platform
Source: Molecules. 2024 Jun 6;29(11):2702. doi: 10.3390/molecules29112702 (PMC11173886; doi:10.3390/molecules29112702)
Supplement: Supplementary file 1 [file molecules-29-02702-s001.zip]

Archive with 1 entries (1 files):
- molecules-3017736-supplementary.pdf
